# Supplementary material for: The Suinfort® Semen Supplement Counters Seasonal Infertility in Iberian Sows
Source: Animals (Basel). 2021 Nov 6;11(11):3176. doi: 10.3390/ani11113176 (PMC8614245; doi:10.3390/ani11113176)
Supplement: Supplementary file 1 [file animals-11-03176-s001.zip]

Archive with 1 entries (1 files):
- animals-1440942-supplementary.pdf
